# Supplementary material for: Does Music Experience Impact the Vascular Endothelial Response to Singing?
Source: Brain Sci. 2025 Sep 16;15(9):996. doi: 10.3390/brainsci15090996 (PMC12468951; doi:10.3390/brainsci15090996)
Supplement: Supplementary file 1 [file brainsci-15-00996-s001.zip]

Archive with 1 entries (1 files):
- brainsci-3823324-supplementary.docx
